# Supplementary material for: Effective Decolorization of Poly-γ-Glutamic Acid Fermentation Broth by Integrated Activated Carbon Adsorption and Isoelectric Point Precipitation of Glutamic Acid
Source: Molecules. 2024 Dec 6;29(23):5769. doi: 10.3390/molecules29235769 (PMC11643718; doi:10.3390/molecules29235769)
Supplement: Supplementary file 1 [file molecules-29-05769-s001.zip]

Archive with 1 entries (1 files):
- molecules-3327521-supplementary.pdf
